# Supplementary material for: Development and Clinical Validation of an Artificial Intelligence-Based Automated Visual Acuity Testing System
Source: Life (Basel). 2026 Feb 20;16(2):357. doi: 10.3390/life16020357 (PMC12942385; doi:10.3390/life16020357)
Supplement: Supplementary file 1 [file life-16-00357-s001.zip]

Archive with 4 entries (4 files):
- Figure 1_part 1.png
- Figure 1_part 2.png
- Figure 1_part 3.png
- Figure 1_part 4.png
